# Supplementary material for: Role of Klotho as a Modulator of Oxidative Stress Associated with Ovarian Tissue Cryopreservation
Source: Int J Mol Sci. 2021 Dec 17;22(24):13547. doi: 10.3390/ijms222413547 (PMC8707502; doi:10.3390/ijms222413547)
Supplement: Supplementary file 1 [file ijms-22-13547-s001.zip]

Archive with 1 entries (1 files):
- ijms-1470364-supplementary.pdf
